# Supplementary material for: Downstream Transport of Geosmin Based on Harmful Cyanobacterial Outbreak Upstream in a Reservoir Cascade
Source: Int J Environ Res Public Health. 2022 Jul 29;19(15):9294. doi: 10.3390/ijerph19159294 (PMC9368543; doi:10.3390/ijerph19159294)
Supplement: Supplementary file 1 [file ijerph-19-09294-s001.zip]

Archive with 1 entries (1 files):
- ijerph-1824531-supplementary.pdf
